# Supplementary material for: Physicochemical properties of stingless bees (Meliponula beccarii) honey in Dandi and Meta Robi districts of West Shewa zone, Ethiopia
Source: PLoS One. 2024 Dec 12;19(12):e0311725. doi: 10.1371/journal.pone.0311725 (PMC11637301; doi:10.1371/journal.pone.0311725)
Supplement: S1 Data — (XLSX) [file pone.0311725.s001.xlsx]

## Sheet: Sheet1
Name of Study District	Agro-ecology	honey. Yield kg.	free acidity	MC	EC	HMF	PH	ASH	GLUCO	SUCROSE	MALTOSE	FRUC	TURANOSE
Dandi	midland	1	204	29.8	0.72	1.5	3.26	0.42	11.1	0.25	16.8	15.8	0.2
Dandi	midland	0.3	200	29	0.77	1.45	3.2	0.45	11.5	0.23	16	15.5	0.2
Dandi	midland	0.3	333.05	27.4	1.56	0.08	3.36	0.72	7.7	0.25	9.4	12.7	0.2
Dandi	midland	0.8	300	27	1.5	0.07	3.3	0.66	7	0.24	9	12	0.2
Dandi	midland	0.8	358.39	26.4	1.99	0.08	3.42	0.98	1.5	0.25	6.7	14	0.2
Dandi	midland	0.3	358	25	1.95	0.07	3	1	1.2	0.2	6.5	13.5	0.2
Dandi	midland	0.5	376.49	26.8	1.98	0.08	3.39	0.94	4.2	0.25	7.2	14.2	0.2
Dandi	midland	0.8	375	25	1.8	0.07	3.3	0.9	4	0.25	7	13	0.2
Dandi	highland	0.8	261.23	26.1	1.85	0.08	3.51	0.93	6.1	0.25	5.2	20	0.2
Dandi	highland	1.3	261.23	25	1.6	0.06	3.5	0.8	5.8	0.24	5.5	18	0.2
Dandi	highland	0.8	265.3	26.1	1.75	0.08	3.5	0.95	6.2	0.25	5.2	19	0.2
Dandi	highland	1	264	26.1	1.65	0.08	3.6	0.92	6	0.25	5.3	19	0.19
Meta Robi	midland	0.5	424.74	31	1.02	0.9	3.12	0.4	13.2	0.25	14.6	16.8	0.2
Meta Robi	midland	0.3	424.5	31.2	1.02	0.92	3.13	0.41	13.1	0.24	14.5	16.7	0.2
Meta Robi	midland	0.3	355.83	36.7	1.12	4.2	3.17	0.45	15.8	0.25	7.8	14.9	0.2
Meta Robi	midland	0.8	355.5	36.75	1.11	4.2	3.17	0.44	15.75	0.24	7.79	14.88	0.19
Meta Robi	highland	0.5	190.29	25.2	0.86	0.7	3.38	0.41	12.7	0.25	17.8	19.9	0.2
Meta Robi	highland	0.8	190.3	24	0.87	0.77	3.39	0.42	11.5	0.22	16.5	20	0.2
Meta Robi	highland	1	188.25	25.6	0.9	0.62	3.5	0.36	12.5	0.26	18	18	0.2
Meta Robi	highland	0.8	189.29	23.45	0.99	0.63	3.2	0.4	11.6	0.22	20	18.6	0.2
Meta Robi	midland	0.8	286.3	29.4	0.92	1.1	3.13	0.4	10	0.25	14.1	19	0.2
Meta Robi	midland	0.8	286.4	29.5	0.75	0.99	3.23	0.45	10.5	0.23	14.2	19.9	0.19
Meta Robi	midland	0.5	456.3	30.8	1.47	1.3	3.28	0.64	13.4	0.25	7.4	16.3	0.2
Meta Robi	midland	0.3	455	30	1.25	1.25	3	0.65	13	0.22	7	15.9	0.2
Purchased	Not Specified	0.5	336.52	36.9	1.34	0.7	3.27	0.54	9.9	0.25	12	13	0.2
Purchased	Not Specified	0.5	336.52	35.1	1.39	0.08	3.35	0.57	8.5	0.25	5.5	13.4	0.2
Purchased	Not Specified	0.5	372.66	34.2	1.79	0.08	3.32	0.83	10.2	0.25	6.1	12.6	0.2
